# Supplementary material for: Synthesis of New Azetidine and Oxetane Amino Acid Derivatives through Aza-Michael Addition of NH-Heterocycles with Methyl 2-(Azetidin- or Oxetan-3-Ylidene)Acetates
Source: Molecules. 2023 Jan 21;28(3):1091. doi: 10.3390/molecules28031091 (PMC9921373; doi:10.3390/molecules28031091)
Supplement: Supplementary file 1 [file molecules-28-01091-s001.zip]

Archive with 1 entries (1 files):
- molecules-2134144-supplementary.pdf
